# Supplementary material for: Stigmatizing attitudes of Swiss youth towards peers with mental disorders
Source: PLoS One. 2020 Jul 24;15(7):e0235034. doi: 10.1371/journal.pone.0235034 (PMC7380889; doi:10.1371/journal.pone.0235034)
Supplement: S2 File — (INP) [file pone.0235034.s002.inp]

title: SEM  Alkohol & Depression
Audit  & k6 cut off
       

data: file = daten_sem190807.dat;


variable: 

names = id
wgt
wgttrim
stratum
wortcode
vignette
age
agecat
gender
country
auditcut
audcut3
sumaud
sumk6
problem
treatmnt
expfam
treatfam
help
f1snap
f1weak
f1med
f1dang
f1cont
f14dang
f14cont
f1unpr
f1discy
f1disch
f2wknd
f2work
f2inv
f2goto
f2close ;

missing = all(999);

usevar= f1snap f1weak f1med f1dang f1cont
f1unpr f2wknd f2work f2inv f2goto f2close age gender
auditcut sumk6
stratum2
countd1 probld1 treatd1 expfamd1 treatfd1;

categorical= f1snap f1weak f1med f1dang f1cont
f1unpr f2wknd f2work f2inv f2goto f2close;


useobservations are vignette==3;

weight is wgttrim;
analysis: 


estimator=WLSMV;

define: IF stratum EQ 2 THEN stratum2=0; 
IF stratum NE 2 THEN stratum2=1;

IF country EQ 0 THEN countd1=0;
IF country EQ 1 THEN countd1=0;
IF country EQ 2 THEN countd1=1;


IF problem EQ 0 THEN probld1 =0;
IF problem EQ 1 THEN probld1 =1;
IF problem EQ 2 THEN probld1 =0;

IF treatmnt EQ 0 THEN treatd1 =0;
IF treatmnt EQ 1 THEN treatd1 =1;
IF treatmnt EQ 2 THEN treatd1 =0;
IF treatmnt EQ 88 THEN treatd1 =0;

IF expfam EQ 0 THEN expfamd1 =0;
IF expfam EQ 1 THEN expfamd1 =1;
IF expfam EQ 2 THEN expfamd1 =0;
IF expfam EQ 3 THEN expfamd1 =0;

IF treatfam EQ 0 THEN treatfd1 =0;
IF treatfam EQ 1 THEN treatfd1 =1;
IF treatfam EQ 2 THEN treatfd1 =0;
IF treatfam EQ 3 THEN treatfd1 =0;
IF treatfam EQ 88 THEN treatfd1 =0;


model: 

DANGEROUS by f1dang f1cont f1unpr;
WEAK by f1snap f1weak f1med f1cont;
DISTANCE by f2wknd f2work f2inv f2goto f2close;


DANGEROUS WEAK DISTANCE on age stratum2 gender 
auditcut sumk6 countd1 probld1 treatd1 expfamd1 treatfd1;

output: stdy stdyx residual;

savedata:
difftest is dift_3c_SEM_alc_dep.dat;
